# Supplementary material for: Multilayered safety framework for living diagnostics in the colon
Source: Front Syst Biol. 2023 Sep 22;3:1240040. doi: 10.3389/fsysb.2023.1240040 (PMC12342019; doi:10.3389/fsysb.2023.1240040)
Supplement: Supplementary file 2 [file DataSheet1.XLSX]

## Sheet: Table S1. Strains
		Organism	Strain	Characteristics	Experiment used	Source
		Escherichia coli	DH5a	F – endA1 glnV44 thi-1 recA1 relA1 gyrA96 deoR nupG purB20 φ80dlacZΔM15 Δ(lacZYA-argF)U169, hsdR17(rK -mK +), λ–	cloning	In house strain
		Escherichia coli	E. coli K-12 ER2738	F´proA+B+ lacIq Δ(lacZ)M15 zzf::Tn10(TetR)/ fhuA2 glnV Δ(lac-proAB) thi-1 Δ(hsdS-mcrB)5	DNA amplification	This strain was a gift from Tomas Swartjes (MIB laboratory)
		Escherichia coli	E. coli JW3367-3 ∆envZ	F-, Δ(araD-araB)567, ΔlacZ4787(::rrnB-3), λ-, ΔenvZ738::kan, rph-1, Δ(rhaD-rhaB)568, hsdR514	Testing the response of Dismed2:EnvZ to mucin	In house strain (Baba et al., 2006)
		Escherichia coli	Escherichia coli Nissle 1917	O6:K5:H1 serotype	testing	This strain was a gift from Hugo de Vries (MIB laboratory)
		Pseudomonas aeruginosa	Pseudomonas aeruginosa PAO1	reference strain	DNA amplification	In-house strain
		Escherichia coli	DH5α	E. coli DH5α with the pSB1C3 ccdAB	Cloning purposes	This work
		Escherichia coli	DH5α	E. coli DH5α with the pUA66-pcspA-ccdB pLacUV5-ccdB plasmid	Cloning purposes	This work
		Escherichia coli	DH5α	E. coli DH5α with the pSB1C3 RetS plasmid	Cloning purposes	This work
		Escherichia coli	DH5α	E. coli DH5α with the pSB1C3 Dismed2:EnvZ plasmid	Cloning purposes	This work
		Escherichia coli	DH5α	E. coli DH5α with the pSEVAb24 Dismed2:EnvZ plasmid	Cloning purposes	This work
		Escherichia coli	DH5α	E. coli DH5α with the pSEVAb22 Dismed2:EnvZ plasmid	Cloning purposes	This work
		Escherichia coli	DH5α	E. coli DH5α with the pSB1C3 pOmpC-GFP plasmid	Cloning purposes	This work
		Escherichia coli	E. coli JW3367-3 ∆envZ	E. coli JW3367-3 ∆envZ with pSB1C3 pOmpC-GFP plasmid	Testing the response of the chimeric receptor to mucin	This work
		Escherichia coli	E. coli JW3367-3 ∆envZ	E. coli JW3367-3 ∆envZ with pSB1C3 pOmpC-GFP and pSEVAb22 Dismed2:EnvZ plasmids	Testing the response of the chimeric receptor to mucin	This work
		Escherichia coli	E. coli JW3367-3 ∆envZ	E. coli JW3367-3 ∆envZ with pSB1C3 pOmpC-GFP and pSEVAb22 plasmids	Testing the response of the chimeric receptor to mucin	This work
		Escherichia coli Nissle 1917	EcN serotype O6:K5:H1	EcN with pUA66 PcspA GFP No Linker	Testing the effect of temperature	This work
		Escherichia coli Nissle 1917	EcN serotype O6:K5:H1	EcN with pUA66-pcspA-ccdB pLacUV5-ccdB	Testing the functioning of the temperature-sensitve kill switch	This work
		Escherichia coli	DH5α	pSEVAb238 XylS/Pm-sfGFP	Cloning purposes	This work
		Escherichia coli	DH5α	pSEVAb238 XylS(R45T)/Pm-sfGFP	Cloning purposes	This work
		Escherichia coli	DH5α	pSEVAb238 XylS(A111V)/Pm-sfGFP	Cloning purposes	This work
		Escherichia coli	DH5α	pSB1C3 Bba_J61051 (NahR/Psal)	Plasmid amplification	This work
		Escherichia coli	DH5α	pSEVAb23 NahR/Psal-sfGFP	Cloning purposes	This work
		Escherichia coli Nissle 1917	EcN serotype O6:K5:H1	pSEVAb238 XylS/Pm-sfGFP	Testing inducible expression systems in EcN	This work
		Escherichia coli Nissle 1917	EcN serotype O6:K5:H1	pSEVAb238 XylS(R45T)/Pm-sfGFP	Testing inducible expression systems in EcN	This work
		Escherichia coli Nissle 1917	EcN serotype O6:K5:H1	pSEVAb238 XylS(A111V)/Pm-sfGFP	Testing inducible expression systems in EcN	This work
		Escherichia coli Nissle 1917	EcN serotype O6:K5:H1	pSEVAb23 NahR/Psal-sfGFP	Testing inducible expression systems in EcN	This work
		Escherichia coli Nissle 1917	EcN serotype O6:K5:H1	pSEVAb23 AraC/ParaBAD-sfGFP	Testing inducible expression systems in EcN	This work
		Escherichia coli Nissle 1917	EcN serotype O6:K5:H1	pSEVAb23 RhaSR/PrhaBAD-sfGFP	Testing inducible expression systems in EcN	This work
		Escherichia coli	DH5α	pCas3cRh	Plasmid amplification	pCas3cRh was a gift from Joseph Bondy-Denomy, kindly provided by Max Finger Bou (Addgene plasmid # 133773 ; http://n2t.net/addgene:133773 ; RRID:Addgene_133773)
		Escherichia coli	DH5α	pCas3cRh-Spacer	Cloning purposes (spacer ligation)	This work
		Escherichia coli Nissle 1917	EcN serotype O6:K5:H1	pCas3cRh	Testing the killing efficiency of the rhamnose-inducible kill switch	This work
		Escherichia coli Nissle 1917	EcN serotype O6:K5:H1	pCas3cRh-Spacer	Testing the killing efficiency of the rhamnose-inducible kill switch (negative control)	This work

## Sheet: Table S2. Plasmids
		Plasmid ID	Description	Ori	Marker	Experiment used	Source
		pSB1C3 RetS	pSB1C3 plasmid containing RetS from P. areuginosa	pMB1	Chl	Repository plasmid	This work
		pSB1C3 Dismed2:EnvZ	pSB1C3 plasmid containing the chimeric receptor Dismed2:EnvZ	pMB1	Kan	Repository plasmid	This work
		pSEVAb22 Dismed2:EnvZ		R6K	Kan	Testing the response of the chimeric receptor to mucin	This work
		pSB1C3 pOmpC-GFP	pSB1C3 plasmid containing gfp under the control of the pOmpC promoter	pMB1	Chl	Testing the response of the chimeric receptor to mucin	This work
		pSEVAb22	Empty pSEVAb22 plasmid used as control	R6K	Kan	Testing the response of the chimeric receptor to mucin	In house
		pUA66 PcspA GFP No Linker	pUA66 plasmid containing gfp under the control of the pcspA promoter	pSC101	Kan	Testing the effect of temperature	Stirling et al., 2017 (Addgene ID: 105605)
		pSB1C3 ccdAB	pSB1C3 plasmid containing the operon ccdAB	pMB1	Chl	Repository plasmid	This work
		pUA66-pcspA-ccdB pLacUV5-ccdB	pUA66 plasmid containing ccdB under the pcspA promoter and ccdA under the placUV5 promoter	pSC101	Kan	Testing the temperature-sensitive kill-switch with the temperature-sensitive survival assay	This work
		pSEVAb238 XylS/Pm-sfGFP		pBBR1	Kan	Testing the XylS/Pm inducible expression system	In house
		pSEVAb238 XylS(R45T)/Pm-sfGFP		pBBR1	Kan	Testing the XylS2(R45T)/Pm inducible expression system	This work
		pSEVAb238 XylS(A111V)/Pm-sfGFP		pBBR1	Kan	Testing the XylS2(A111V)/Pm inducible expression system	This work
		pSB1C3 Bba_J61051 (NahR/Psal)	Repository plasmid containing the NahR/Psal inducible expression system	pMB1	Chl	Repository plasmid	iGEM registry
		pSEVAb23 NahR/Psal-sfGFP		pBBR1	Kan	Testing the NahR/Psal inducible expression system	This work
		pSEVAb23 AraC/ParaBAD-sfGFP		pBBR1	Kan	Testing the AraC/ParaBAD inducible expression system	In house
		pSEVAb23 RhaSR/PrhaBAD-sfGFP		pBBR1	Kan	Testing the RhaSR/PrhaBAD inducible expression system	In house
		pCas3cRh	Plasmid containing the type I-C CRISPR-Cas components and a non-targeting spacer under the control of the RhaSR/PrhaBAD inducible expression system	pBR322	Kan	Repository plasmid (also used as a negative control)	pCas3cRh was a gift from Joseph Bondy-Denomy, kindy provided by Max Finger Bou (Addgene plasmid # 133773 ; http://n2t.net/addgene:133773 ; RRID:Addgene_133773)
		pCas3cRh-Spacer	Plasmid containing the type I-C CRISPR-Cas components and a targeting spacer sequence under the control of the RhaSR/PrhaBAD inducible expression system	pBR322	Kan	Testing the type I-C CRISPR-Cas killing efficiency in EcN	This work

## Sheet: Table S3. Primers
		Code	Name	Sequence (5'→ 3')	Primer description
		U1	VF3	TTTCATTATGGTGAAAGTTGCAAC	Verification of the insert in the pSB1C3 repository plasmid
		U2	VR3	CATGTTCTTTCCTGCGTTATCC
		U3	691	CGCTAAGGATGATTTCTGGAATTCGCAGGCCGCTGGTCTCAACTAGAGAAAGAGGAGAAATACTAGATG	Amplification of insert from pSB1C3 for assembly with pSEVAb
		U4	827	ACCTTGCCCTTTTTTGCCGGTCT CGACTGCAGCG
		U5	86	CTGGATTCTCACCAATAAAAAACG	Verification of insert in the pSEVAb plasmids
		U6	87	TCTAGGGCGGCGGAT
		C1	RetS FW	AGGTCTCTGGAATTCGCGGCCGCTTCTAGATGGTACGGCTTCGGATCG	To amplify RetS from P. aeruginosa
		C2	Dismed2 RV	AGGTCTCTTGTTGCAGGTTGAGCTGCTG	To amplify Dismed2 domain from P. aeruginosa to be assembled with RetS FW
		C3	EnvZ CHIM FW	AGGTCTCTAACAATGGCGGCTGGTGTTAAG	To amplify envZ from E. coli Nissle 1917
		C4	EnvZ RV	AGGTCTCTACTGCAGCGGCCGCTACTAGTATTATTACCCTTCTTTTGTCATGCCC
		C5	OmpC FW	AGGTCTCTGGAATTCGCGGCCGCTTCTAGTCCCTTGTATTTACATTTTGAAACATC	To amplify OmpC promoter region from E. coli Nissle 1917
		C6	OmpC RV	AGGTCTCTGTTATTAACCCTCTGTTATATGCC
		C7	GFPOmpC FW	AGGTCTCTTAACATGGCTAGCCGTAAAG	To amplify the gfp gene from pSEVA238 D.M gfp.gb plasmid
		C8	GFPOmpC RV	AGGTCTCTACTGCAGCGGCCGCTACTAGTAAAATAATAAAAAAGCCGGATTAATAATCTGGCTTTTTATATTCTCTTTATTTGTAGAGTTCATCCATG
		P1	ccdAB FW	AGGTCTCTGGAATTCGCGGCCGCTTCTAGATGAAGCAGCGTATTACAGT	To amplify the transcriptional unit ccdAB from F-plasmid E. coli ER2738
		P2	ccdAB RV	AGGTCTCTACTGCAGCGGCCGCTACTAGTATTATTATATTCCCCAGAACATCAGG
		T1	cspA BB FW	AGGTCTCTATGTCCAGACCTGCAGG	To linearize the pUA66 GFP No Linker plasmid
		T2	cspA BB RV	AGGTCTCTATTTAGGATCTGATGGCGCAG
		T3	ccdA TU FW	AGGTCTCTGCTTCCGGCTCGTATAATGTGTGGAATTGTGAGCGGATAACAATCTAGAGAAAGAGGGGACAAACTAGATGAAGCAGCGTATTACAGT	To amplify the DNA sequence of the toxin ccdA for the pscpA system
		T4	ccdA TU RV	AGGTCTCTAAATAATAAAAAAGCCGGATTAATAATCTGGCTTTTTATATTCTCTTCACCAGTCCCTGTTCT
		T5	cspA Pr FW	AGGTCTCTAAGCTCCTTGGCGGCAAGAAA	To amplify the pscpA promoter
		T6	cspA Pr RV	AGGTCTCTGTTGAACCATTTTACGATACCAGTC
		T7	ccdB 1 FW	AGGTCTCTCAACATGCAGTTTAAGGTTTACACCTATAAAAGAG	Forward primer to amplify the DNA sequence of the toxin ccdB for the pscpA system and remove an undesired Bsa-I site
		T7	ccdB 1 FW	AGGTCTCTCAACATGCAGTTTAAGGTTTACACCTATAAAAGAG	To amplify the upstream DNA sequence of the toxin ccdB for the pscpA system and remove an undesired Bsa-I site
		T8	ccdB 1 RV	AGGTCTCTGGCACACTGGCCATATCG
		T9	ccdB 2 FW	AGGTCTCTTGCCGGTTTCCGTTATCGG	To amplify the downstream DNA sequence of the toxin ccdB for the pscpA system and remove an undesired Bsa-I site
		T10	ccdB 2 RV	AGGTCTCTACATTTATATTCCCCAGAACATCAGGTTAATGG
		I1	xylS BB FW	AGGTCTCTCCATAGTTCACGGTTCTCTTATTTTAATG	To amplify pSEVAb23-XylS/Pm-sfGFP for the introduction of xylS variants
		I2	xylS BB RV	AGGTCTCTTTGATATAAACGCAGAAAGGCCC
		I3	xylS FW	AGGTCTCTTCAAGCCACTTCCTTTTTGCATTGACG	External primers to amplify the xylS gene
		I4	xylS RV	AGGTCTCTATGGATTTTTGCTTATTGAACGAGAAAAGTCAGATCTTCGTCC
		I5	xylS R45T FW	AGGTCTCTTGTGGTGCAGCGTGCCTG	Internal primers to introduce the R45T mutation in xylS
		I6	xylS R45T RV	AGGTCTCTCACAGAATCTTCGGATGCCTCGATC
		I7	xylS A111V FW	AGGTCTCTGGTCAGGTCGACTTGGTCATCCG	Internal primers to introduce the A111V mutation in xylS
		I8	xylS A111V RV	AGGTCTCTGACCTATTCAGAAGATTGCGAGAAATTTATCGT
		I9	SEVA BB nahR FW	AGGTCTCTATGCGTAAAGGCGAAGAA	To amplify pSEVAb23-XylS/Pm-sfGFP for the introduction of the NahR/Psal expression system
		I10	SEVA BB nahR RV	AGGTCTCTTTACGAACGTTTAATTACAGGCT
		I11	nahR4pS FW	AGGTCTCTGTAACGCGAAGAACCAAAAAAG	To amplify the NahR/Psal system from the pSB1C3-NahR/Psal plasmid
		I12	nahR4pS RV	AGGTCTCTGCATTGATGACTTGTTAATAACGAT
		S1	Spacer Ver FW	AGCAAATTGTGAACATCATCACG	To verify the sequence of the spacer in pCas3cRh
		S2	Spacer Ver RV	TCAGTGTATTTACCCAAGTCATGC
		O1	Spacer 1 FW	GAAACTTGCCGGATGCGGCGTAAACGCCTTATCCGGCCTG	Oligos used to synthetise the spacer used to target REP sequences in the genome of EcN.
		O2	Spacer 1 RV	GCGACAGGCCGGATAAGGCGTTTACGCCGCATCCGGCAAG

## Sheet: Table S4. CFU temperature
Colony forming unit (CFU) of the temperature-sensitive survival assay to test EcN with pUA66 pcspA-ccdB pLacUV5-ccdB
		Biological replicate​	CFU at ​	CFU​	CFU at ​	CFU at ​
			37 °C​	30 °C​	30 °C​	30 °C​
		pcspA 1​	73​	0​	0​	0​
		pcspA 2​	66​	0​	0​	0​
		pcspA 3​	52​	0​	0​	0​
		Control 1​	29​	(*)​	16​	30​
		Control 2​	40​	34​	12​	17​
		Control 3​	41​	24​	29​	28​
								(*) = this plate was eliminated due to technical problems
